# Supplementary material for: Blocking miR530 Improves Rice Resistance, Yield, and Maturity
Source: Front Plant Sci. 2021 Aug 30;12:729560. doi: 10.3389/fpls.2021.729560 (PMC8435866; doi:10.3389/fpls.2021.729560)
Supplement: Supplementary Table 1 — Primers used in this study. [file Table_1.XLSX]

## Sheet: Table S1
Table S1. Primers used in the study
Primers	Sequence(5'-3')	objective
miR530-F:	ACAGGTACCAGCTAACTGATCCACGTGTAAACC	Make OX530
miR530-R:	ACAGTCGACTCATCATCCTTCGGAAACATATG	Make OX530
530MIMIC-BamHI-F:	GATCCTAGGTGCAGGACGTGCAAATGCAA	Make MIM530
530MIMIC-BglII-R:	GATCTTGCATTTGCACGTCCTGCACCTAG	Make MIM530
miR530 RT-F	AGGTGCAGAGGCAGATGCAAC	qRT-PCR
universal reverse primer	CAGTGCAGGGTCCGAGGTAT	qRT-PCR
miR530-stem loop	GTTGGCTCTGGTGCAGGGTCCGAGGTATTCGCACCAGAGCCAACGTTGCA	miR530 reverse transcription
OsNAC4-F for RT	TCCTGCCACCATTCTGAGATG	qRT-PCR
OsNAC4-R for RT	TTGCAGAATCATGCTTGCCAG	qRT-PCR
OsPR1a-F	GGAAGTACGGCGAGAACATC	qRT-PCR
OsPR1a-R	TGGTCGTACCACTGCTTCTC	qRT-PCR
OsPR10b-F	AACACGTGTGGTGGCACGTG	qRT-PCR
OsPR10b-R	TCATCTTGAGCATGCCGAAG	qRT-PCR
U6 RT-F	CGATAAAATTGGAACGATACAGA	qRT-PCR
U6 RT-R	ATTTGGACCATTTCTCGATTTGT	qRT-PCR
UBQ-F	ACCCTGGCTGACTACAACATC	qRT-PCR
UBQ-R	AGTTGACAGCCCTAGGGTG	qRT-PCR
MoPot2_F	ACGACCCGTCTTTACTTATTTGG	qRT-PCR
MoPot2_R	AAGTAGCGTTGGTTTTGTTGGAT	qRT-PCR

## Sheet: Table S2
Table S2: The agronomic traits of the indicated lines
Materials	Plant height (cm)	Number of panicles	No. of filled grains per panicle	Seed setting rate (%)	1000-Grain weight (g)	Grain weight per plant (g)	Grain length (mm)	Grain width (mm)
kasalath	149.0±3.87bc	9.8±0.75a	116.8±5.25bc	90.8±0.02a	19.3±0.67a	21.1±0.57c	7.46±0.02b	2.44±0.04b	2019
OX530-1	145.8±3.70c	8.8±0.75a	99.0±10.17d	88.2±4.52a	18.5±0.59a	15.1±1.51e	7.38±0.02c	2.23±0.04d
OX530-2	143.4±3.13c	9.5±1.91a	107.9±8.85cd	83.8±3.38a	18.4±0.96a	17.8±2.02d	7.36±0.04c	2.28±0.05cd
OX530-3	144.8±7.85c	9.0±1.10a	109.8±7.35cd	87.1±2.99a	18.6±0.60a	17.4±2.65d	7.39±0.02c	2.30±0.05c
MIM530	155.0±5.00ab	9.7±1.11a	130.3±13.39b	85.9±3.09a	19.9±0.62a	22.7±0.70b	7.56±0.02a	2.60±0.05a
MIM530	154.2±2.94ab	9.3±1.70a	132.2±4.92b	87.6±2.72a	19.2±1.03a	22.6±0.75b	7.61±0.03a	2.63±0.04a
MIM530	159.4±3.82a	10.0±1.10a	145.1±10.45a	90.8±0.02a	19.2±1.16a	25.6±1.50a	7.60±0.01a	2.66±0.03a
